# Supplementary material for: “I care about sex, I care about my health”: A mixed-methods pre-test of a HIV prevention mobile health app for Black women in the southern United States
Source: PLoS One. 2023 Oct 18;18(10):e0289884. doi: 10.1371/journal.pone.0289884 (PMC10584133; doi:10.1371/journal.pone.0289884)
Supplement: S1 Data — (XLSX) [file pone.0289884.s002.xlsx]

## Sheet: Sheet 1 - SavvyHERWeeklySurvey_
record_id	redcap_event_name	redcap_survey_identifier	demographic_timestamp	age	ycls2	residence	residence_other	marital	ycls8	demographic_complete	app_use_timestamp	app_use1	app_use2	app_use3	app_use4	app_use5	app_use6	app_use7	app_use8	app_use9	app_use10	app_use11	app_use12	app_use13	app_use14	app_use15	app_use16	app_use17	app_use18	app_use_complete	feature_feedback_timestamp	f_fdbk1	f_fdbk2	f_fdbk3	f_fdbk4	f_fdbk5	f_fdbk6	f_fdbk7	f_fdbk8	f_fdbk9	f_fdbk10	f_fdbk11	f_fdbk12	feature_feedback_complete	app_experience_timestamp	exp1	exp2	exp3	exp4
1	week_1_arm_1		2022-08-06 10:22:06	28	2	2		6	3	2																				0														0
2	week_1_arm_1		2022-08-06 11:00:04	24	2	3		6	3	2	2022-08-06 11:00:57	2	3	3	3	3	1	1	2	2	2	3	4	2	3	2	3	4	4	2	2022-08-06 11:01:22	3	5	4	3	4	4	3	3	2	3	4	4	2	2022-08-06 11:01:40	2	2	2	2
2	week_2_arm_1										2022-08-19 07:54:43	2	3	2	3	3	2	1	3	3	3	4	4	2	2	4	3	2	2	2	2022-08-19 07:55:29	2	4	2	3	5	5	5	3	3	2	2	2	2	2022-08-15 00:59:07		0	1	0
2	week_3_arm_1										2022-08-19 07:56:31	2	3	2	3	2	2	2	3	3	3	4	4	2	2	4	2	2	2	2	2022-08-19 07:56:54	3	3	3	3	5	5	5	3	2	2	3	3	2	2022-08-19 07:58:07	0	0	1	0
2	week_4_arm_1										2022-08-26 09:46:32	3	3	3	3	3	1	1	2	2	3	5	5	3	2	3	2	2	2	2	2022-08-26 09:46:54	3	4	3	3	5	5	5	2	2	2	2	2	2	2022-08-26 09:47:26	0	0	1	0
3	week_1_arm_1		2022-08-09 16:54:49	20	2	3		7	2	2	2022-08-09 16:56:53	2	2	3	1	5	2	2	1	1	1	1	1	2	2	1	1	1	1	2	2022-08-06 11:27:44													2	2022-08-06 11:29:30	2	2	2	2
3	week_2_arm_1										2022-08-14 09:12:17	5	4	3	3	5	4	4	2	2	2	2	3	4	1	1	1	1	1	2														0
3	week_3_arm_1										2022-08-21 15:46:17	5	5	3	2	5	5	5	2	2	2	1	3	3	5	1	1	1	3	2														0
3	week_4_arm_1										2022-08-26 16:49:55	5	4	3	2	5	5	5	2	3	3	1	2	3	5	2	1	1	2	2														0
4	week_1_arm_1		2022-08-06 11:32:23	24	2	88	Henry County, GA	7	3	2	2022-08-06 11:32:58	1	2	1	1	2	1	1	2	1	1	1	1	1	1	1	1	1	2	2	2022-08-06 11:33:22	3	4	4	3	3	3	3	3	3	3	3	3	2	2022-08-06 11:33:37	2	3	3	3
4	week_2_arm_1										2022-08-12 16:41:04	1	1	1	1	2	1	1	1	1	2	1	1	1	1	1	1	1	1	2	2022-08-12 16:41:45	3	3	3	3	3	2	1	2	1	1	1	3	2	2022-08-12 16:41:57	0	0	0	0
4	week_3_arm_1										2022-08-19 14:21:27	1	2	1	1	2	1	1	1	2	2	1	1	1	1	1	1	1	1	2	2022-08-19 14:22:05	2	3	3	3	2	2	2	2	2	2	2	2	2	2022-08-19 14:22:35	0	3	3	3
4	week_4_arm_1										2022-08-26 14:10:31	1	2	1	1	2	1	1	1	2	2	1	1	1	1	1	1	1	1	2	2022-08-26 14:10:47	3	3	3	3	2	2	2	2	2	2	2	2	2	2022-08-26 14:10:57	0	0	0	0
5	week_1_arm_1		2022-08-06 12:04:27	30	2	1		7	3	2	2022-08-06 12:04:44	2	2	1	2	2	2	2	2	2	2	2	2	2	2	2	2	2	2	2	2022-08-06 12:04:53	2	2	2	2	2	2	2	2	2	2	2	2	2	2022-08-06 12:05:17	2	2	2	2
5	week_2_arm_1										2022-08-12 09:12:17	3	3	3	3	3	3	3	3	3	3	3	3	3	4	1	3	3	3	2	2022-08-12 09:12:41	3	3	3	3	3	3	3	3	3	3	3	3	2	2022-08-12 09:14:07	1	0	0	0
5	week_3_arm_1										2022-08-19 14:19:43	4	4	4	4	3	3	2	2	5	5	3	3	3	5	2	4	4	4	2	2022-08-19 14:20:05	4	3	3	3	4	4	2	3	4	5	4	4	2	2022-08-19 14:21:10	1	0	0	0
5	week_4_arm_1										2022-08-26 10:10:42	4	2	4	2	4	2	4	2	4	2	2	4	4	4	1	4	4	4	2	2022-08-26 10:10:54	4	4	4	4	4	4	4	4	4	4	4	4	2	2022-08-26 10:11:07	0	0	0	0
6	week_1_arm_1		2022-08-07 07:37:12	24	2	3		7	3	2	2022-08-07 07:38:16	3	2	2	3	2	2	2	2	3	3	4	4	2	2	1	1	2	3	2	2022-08-07 07:38:59	4	4	4	4	4	4	4	4	2	3	4	2	2	2022-08-07 07:39:22	2	2	2	2
6	week_3_arm_1										2022-08-22 00:34:03	2	2	2	2	2	2	2	1	2	2	1	2	2	2	2	2	2	2	2	2022-08-22 00:34:23	4	4	4	4	4	4	4	4	4	4	4	4	2	2022-08-22 00:34:36	0	0	0	0
6	week_4_arm_1										2022-08-29 16:12:57	4	4	4	4	4	4	4	4	4	4	4	4	4	4	4	4	4	4	2	2022-08-29 16:13:16	4	4	4	4	4	4	4	4	4	4	4	4	2	2022-08-29 16:13:28	0	0	0	0
7	week_1_arm_1		2022-08-07 17:05:41	20	2	3		7	2	2	2022-08-07 17:07:30	2	1	1	1	2	1	1	1	4	4	3	2	1	1	1	1	1	1	2	2022-08-07 17:11:29	1	3	3	3	2	2	3	3	1	1	4	1	2	2022-08-07 17:17:20	2	2	1	1
8	week_1_arm_1		2022-08-08 11:43:36	44	2	1		1	3	2	2022-08-08 11:44:26	4	4	4	4	4	4	5	4	4	5	3	3	5	5	5	4	4	5	2	2022-08-08 11:44:52	5	5	5	5	5	5	5	5	5	5	5	5	2	2022-08-08 11:45:27	2	2	2	2
8	week_2_arm_1										2022-08-15 16:28:38	2	2	2	3	3	2	1	1	2	1	1	2	2	2	1	1	1	1	2														0
8	week_3_arm_1										2022-08-19 09:28:44	2	2	2	3	2	2	3	2	3	3	2	3	2	3	1	1	1	1	2	2022-08-19 09:29:23	4	4	4	4	4	5	4	5	4	5	5	2	2	2022-08-19 09:29:51	0	3	3	0
8	week_4_arm_1										2022-08-26 15:02:01	4	4	4	4	2	2	3	5	4	4	4	3	5	4	5	5	5	5	2	2022-08-26 15:02:25	5	5	5	5	5	5	5	5	5	5	5	5	2	2022-08-26 15:02:53	0	3	3	0
9	week_1_arm_1		2022-08-12 01:41:35							2	2022-08-12 01:41:36																			2	2022-08-12 01:41:38													2	2022-08-12 01:41:40
10	week_1_arm_1		2022-08-12 01:41:55							2	2022-08-12 01:41:57																			2	2022-08-12 01:41:59													2	2022-08-12 01:42:00
10	week_2_arm_1										2022-08-17 16:19:51	2	2	1	2	2	2	2	1	3	1	1	2	1	1	1	1	1	1	2	2022-08-17 16:20:30	3	5	4	5	5	5	5	5	4	4	5	5	2	2022-08-17 20:46:25	0	0	0	0
10	week_3_arm_1										2022-08-23 23:26:13	1	4	1	1	3	1	1	1	4	1	1	2	1	1	1	1	1	1	2	2022-08-23 23:27:18	2	5	4	5	2	2	2	2	2	1	1	4	2	2022-08-23 23:31:48	1	3	3	0
11	week_1_arm_1		2022-08-12 01:42:25							2	2022-08-12 01:42:26																			2	2022-08-12 01:42:28													2	2022-08-12 01:42:29
12	week_1_arm_1		2022-08-12 01:42:41							2	2022-08-12 01:42:43																			2	2022-08-12 01:42:44													2	2022-08-12 01:42:46
13	week_1_arm_1		2022-08-12 01:42:52							2	2022-08-12 01:42:54																			2	2022-08-12 01:42:55													2	2022-08-12 01:42:57
[truncated: 43 more columns]
